# Supplementary material for: Unicompartmental Knee Replacement in Obese Patients: A Systematic Review and Meta-Analysis
Source: J Clin Med. 2021 Aug 15;10(16):3594. doi: 10.3390/jcm10163594 (PMC8397050; doi:10.3390/jcm10163594)
Supplement: Supplementary file 1 [file jcm-10-03594-s001.zip]

Archive with 1 entries (1 files):
- jcm-1301988-supplementary.pdf
